# Supplementary material for: Surfactin and Spo0A-Dependent Antagonism by Bacillus subtilis Strain UD1022 against Medicago sativa Phytopathogens
Source: Plants (Basel). 2023 Feb 23;12(5):1007. doi: 10.3390/plants12051007 (PMC10005099; doi:10.3390/plants12051007)
Supplement: Supplementary file 1 [file plants-12-01007-s001.zip]

Archive with 1 entries (1 files):
- plants-2222730-supplementary.pdf
